# Supplementary material for: The Combination of Citrus Rootstock and Scion Cultivar Influences Trioza erytreae (Hemiptera: Triozidae) Survival, Preference Choice and Oviposition
Source: Insects. 2024 May 16;15(5):363. doi: 10.3390/insects15050363 (PMC11122159; doi:10.3390/insects15050363)
Supplement: Supplementary file 1 [file insects-15-00363-s001.zip]

Archive with 1 entries (1 files):
- insects-2960820-supplementary.pdf
